# Supplementary material for: HLA-DPB1*05:01 and HLA-A*11:01 Is Associated with Adverse Drug Reactions to Isoniazid and Rifampin for Treatment of Latent Tuberculosis Infection in South Korea
Source: J Clin Med. 2024 Jun 18;13(12):3563. doi: 10.3390/jcm13123563 (PMC11204531; doi:10.3390/jcm13123563)
Supplement: Supplementary file 1 [file jcm-13-03563-s001.zip]

Archive with 1 entries (1 files):
- jcm-2987861-supplementary.pdf
